# Supplementary material for: Functional connectivity analysis of distracted drivers based on the wavelet phase coherence of functional near-infrared spectroscopy signals
Source: PLoS One. 2017 Nov 27;12(11):e0188329. doi: 10.1371/journal.pone.0188329 (PMC5703451; doi:10.1371/journal.pone.0188329)
Supplement: S1 File — (XLSX) [file pone.0188329.s001.xlsx]

## Sheet: Sheet1
Data of driving performance
States	Subjects	SDS(Km/h)	Number of errors
Straight driving	1	5.2347	66
	2	6.6817	55
	3	5.6379	83
	4	2.5673	95
	5	5.2113	78
	6	3.3515	84
	7	1.8798	26
	8	2.7763	36
	9	3.1504	46
	10	3.3246	67
	11	4.1231	52
	12	2.8883	22
Straight driving + Auditory task	1	5.7844	74
	2	5.1266	64
	3	4.724	40
	4	4.7117	116
	5	6.492	183
	6	4.0397	73
	7	3.8151	61
	8	5.1556	88
	9	4.4513	64
	10	3.1654	87
	11	4.8949	112
	12	5.1564	75
Straight driving + Vigilance task	1	6.1165	93
	2	5.8546	65
	3	5.9906	75
	4	5.173	69
	5	4.7519	93
	6	4.3938	77
	7	3.8077	160
	8	6.5084	114
	9	4.1684	73
	10	5.1455	70
	11	5.8794	89
	12	3.4356	67
