# Supplementary material for: Functional connectivity analysis of distracted drivers based on the wavelet phase coherence of functional near-infrared spectroscopy signals
Source: PLoS One. 2017 Nov 27;12(11):e0188329. doi: 10.1371/journal.pone.0188329 (PMC5703451; doi:10.1371/journal.pone.0188329)
Supplement: S2 File — (XLSX) [file pone.0188329.s002.xlsx]

## Sheet: LPFC
WA values in LPFC
States	Subjects	Intervals
		I	II	III	IV	V	VI
Resting state	1	0.0454337	0.0410605	0.415996	0.680269	1.10661	1.6637
	2	0.0352329	0.0667695	0.616958	0.756074	1.5842	3.3352
	3	0.0450785	0.0515132	0.266166	0.491584	1.13066	1.70134
	4	0.0348611	0.0847086	0.357803	0.856729	1.61785	2.5265
	5	0.0328367	0.02417	0.212384	0.416095	0.999295	1.69285
	6	0.0369462	0.0496572	0.259331	0.865946	1.915	3.27472
	7	0.0339697	0.0484701	0.35059	0.70346	1.36842	2.04095
	8	0.0289931	0.0594253	0.294683	0.488916	1.43932	2.72491
	9	0.0400592	0.0574815	0.440314	0.777422	1.63761	1.71745
	10	0.0440554	0.0405387	0.33572	0.685973	1.25412	2.05257
	11	0.0289632	0.0460814	0.403046	0.4709	0.86742	1.57856
Straight driving	1	0.0384622	0.0275111	0.273966	0.626211	1.38811	1.94434
	2	0.0718718	0.0464947	0.326518	0.584606	1.31078	2.03566
	3	0.0286412	0.0423784	0.312731	0.748797	1.61233	2.88086
	4	0.0409505	0.0573668	0.441092	0.719534	1.43228	3.05744
	5	0.036626	0.0903639	0.501335	1.08715	1.91821	3.25268
	6	0.0499815	0.0517	0.284962	0.87954	1.85053	2.88087
	7	0.0408908	0.0951178	0.421111	1.73388	2.2955	2.89429
	8	0.0512197	0.040858	0.287093	0.822807	2.62326	6.08754
	9	0.0839421	0.118288	0.622689	1.27879	2.44634	4.69793
	10	0.0662511	0.0433956	0.261378	0.865542	1.78166	4.0282
	11	0.035678	0.0540643	0.365528	0.757343	1.66473	2.72352
	12	0.0369018	0.0708032	0.423757	1.10153	1.96867	2.96502
Straight driving + Auditory task	1	0.0457493	0.0444684	0.33767	0.742841	1.19842	2.35836
	2	0.067908	0.0633537	0.375355	0.516429	1.11685	1.90165
	3	0.0227947	0.0454804	0.330349	0.620213	0.934895	1.80053
	4	0.0383577	0.054295	0.410979	0.786711	1.73926	2.44514
	5	0.0392966	0.0873208	0.567688	1.03321	1.98341	2.94894
	6	0.0489001	0.0935386	0.550343	1.32174	2.10456	3.43706
	7	0.0485072	0.153949	0.536944	0.775416	1.21566	1.90554
	8	0.0579709	0.0639532	0.339988	0.658171	2.13098	2.20783
	9	0.0552416	0.0575943	0.378444	0.543419	1.12348	2.28211
	10	0.0532948	0.0507568	0.25167	0.740353	1.82227	3.4847
	11	0.0372524	0.0865211	0.454872	1.00341	2.71405	5.94031
	12	0.038219	0.110332	0.560867	1.08646	2.48207	2.69516
Straight driving + Vigilance task	1	0.0373517	0.0348545	0.279076	0.769173	1.24868	2.28234
	2	0.0650187	0.0443216	0.31391	0.66125	1.34731	1.69525
	3	0.025632	0.0408857	0.332168	0.606933	1.11397	1.36248
	4	0.0284437	0.0343823	0.304267	0.570391	1.15058	1.52845
	5	0.0400936	0.0549485	0.368134	0.754773	1.44696	1.92728
	6	0.0383362	0.0282352	0.204918	0.765305	1.10622	1.29113
	7	0.0405739	0.0925548	0.394445	0.634223	1.27037	2.07027
	8	0.0506885	0.0481588	0.3312	0.703507	2.11231	2.04049
	9	0.0918597	0.115415	0.653985	1.29076	2.01433	3.35431
	10	0.0644884	0.0473511	0.249779	0.743552	1.8643	3.67086
	11	0.0408661	0.0490587	0.313229	0.522106	1.12874	1.67183
	12	0.0516955	0.0531105	0.358135	0.841341	2.09678	3.54871

## Sheet: RPFC
WA values in RPFC
States	Subjects	Intervals
		I	II	III	IV	V	VI
Resting state	1	0.0543213	0.0391047	0.470946	0.695817	1.0261	1.73543
	2	0.0266772	0.0588807	0.462721	0.753001	1.95641	3.66204
	3	0.0470386	0.0500638	0.239991	0.450314	1.08798	2.01471
	4	0.0327048	0.0639919	0.317512	0.682471	1.43502	2.49935
	5	0.0449307	0.038946	0.270022	0.622285	1.14821	2.8292
	6	0.0437447	0.0480735	0.287607	1.07281	2.65241	4.79597
	7	0.0308125	0.0459467	0.33665	0.694921	1.23555	1.6731
	8	0.0231957	0.0576403	0.272462	0.499167	1.40655	2.65049
	9	0.0534888	0.055903	0.49201	0.797613	1.66232	1.56674
	10	0.0448581	0.0498206	0.404585	0.799949	1.58667	2.38418
	11	0.0263091	0.0397389	0.397244	0.53597	0.861186	1.31871
Straight driving	1	0.0347586	0.0336525	0.287607	0.612663	1.22975	1.90599
	2	0.0567394	0.0485073	0.315597	0.525363	1.28894	2.52443
	3	0.0308344	0.0410445	0.306044	0.644556	1.32468	2.02939
	4	0.0489473	0.0447189	0.3951	0.591907	1.03217	2.39511
	5	0.0534649	0.0880454	0.448885	0.988163	1.77319	3.2386
	6	0.0558142	0.0761813	0.356591	0.874168	2.08535	3.96393
	7	0.0381257	0.0630486	0.335981	0.550832	1.33192	2.67981
	8	0.0432561	0.0368776	0.285278	0.758652	2.04622	4.93974
	9	0.0902963	0.0977868	0.549876	1.23187	2.49127	6.19204
	10	0.0961822	0.053977	0.347859	1.17669	2.18007	5.16258
	11	0.053198	0.0519295	0.374011	0.820957	2.03732	3.25465
	12	0.0358873	0.09043	0.392664	1.00082	2.37233	3.35276
Straight driving + Auditory task	1	0.0303175	0.0468046	0.313243	0.696911	1.05812	2.34855
	2	0.0519223	0.0623218	0.337278	0.51608	1.22056	2.17941
	3	0.0250363	0.0374778	0.301986	0.5524	0.887058	1.55761
	4	0.0408781	0.0488408	0.380316	0.734735	1.41383	1.30486
	5	0.0516759	0.077234	0.420266	0.737044	1.57433	2.10401
	6	0.0398988	0.0595668	0.353427	0.922326	1.42814	1.54452
	7	0.0446566	0.107949	0.529464	1.0005	1.68346	2.13112
	8	0.0414172	0.0594249	0.40075	0.850376	1.93146	1.79543
	9	0.0768324	0.0581817	0.400772	0.604121	1.07803	2.02417
	10	0.0747025	0.0666589	0.313085	0.879244	1.97732	4.23107
	11	0.0506477	0.0798058	0.420368	1.01558	3.11112	6.25672
	12	0.0302124	0.112299	0.468698	0.991493	2.40428	2.43554
Straight driving + Vigilance task	1	0.0359585	0.0426193	0.30376	0.618025	1.25795	2.71249
	2	0.0586659	0.0440075	0.284662	0.588219	1.29201	1.33065
	3	0.0268844	0.0370028	0.309213	0.588656	0.907681	1.18438
	4	0.0248165	0.0317589	0.290158	0.469056	0.905829	1.18303
	5	0.0408677	0.0543959	0.351453	0.722167	1.29849	1.62878
	6	0.0460691	0.0249735	0.181193	0.504951	0.977838	0.855844
	7	0.039903	0.0475078	0.303098	0.515455	1.13261	1.95666
	8	0.043495	0.034947	0.274352	0.582464	1.61093	1.41504
	9	0.0686942	0.130734	0.696709	1.38133	2.39083	4.17903
	10	0.0688423	0.0868364	0.38155	0.853562	2.60384	3.80082
	11	0.0486741	0.0512394	0.340953	0.597172	1.32361	2.03321
	12	0.0432855	0.0509747	0.288764	0.711117	1.6649	2.51906

## Sheet: LMC
WA values in LMC
States	Subjects	Intervals
		I	II	III	IV	V	VI
Resting state	1	0.127359	0.134703	0.482799	0.668024	0.881422	1.23929
	2	0.105846	0.119014	0.566477	0.5517	0.77014	1.12196
	3	0.0715044	0.0669825	0.25134	0.38616	0.770059	1.02295
	4	0.0865948	0.0900574	0.364066	0.547762	0.860698	1.41755
	5	0.0555634	0.0505565	0.302736	0.6668	0.986262	1.48777
	6	0.0635555	0.0567329	0.150257	0.324209	0.687904	0.956637
	7	0.152751	0.176544	0.393925	0.414466	0.769126	1.2356
	8	0.0452454	0.0506168	0.253137	0.310256	0.71893	1.36624
	9	0.100374	0.101206	0.514528	0.655309	0.730948	0.654635
	10	0.17723	0.177964	0.497399	0.642948	0.782048	1.07975
	11	0.0669113	0.0799567	0.313891	0.409449	0.751928	1.44192
Straight driving	1	0.126589	0.114751	0.310743	0.519206	0.719681	1.02574
	2	0.247486	0.221556	0.58796	0.724881	1.29642	1.39841
	3	0.0537015	0.0434811	0.280813	0.507267	0.935329	1.42047
	4	0.105992	0.11378	0.373253	0.403103	0.798178	1.14136
	5	0.0802319	0.104406	0.418511	0.786169	1.32098	2.02129
	6	0.0632173	0.0536785	0.250558	0.482593	1.04874	1.41506
	7	0.0538385	0.0612319	0.341308	0.564766	1.07527	1.39651
	8	0.162373	0.160267	0.321864	0.464918	1.00856	1.32223
	9	0.0672836	0.0664954	0.363382	0.644518	0.997765	1.39585
	10	0.0960997	0.0861117	0.242314	0.62185	0.910852	1.38728
	11	0.0715875	0.0622447	0.270069	0.408976	0.738537	0.918947
	12	0.116588	0.1163	0.420147	0.687476	1.11318	1.70929
Straight driving + Auditory task	1	0.11315	0.093558	0.387388	0.577721	0.82205	0.913938
	2	0.198085	0.195719	0.578876	0.60257	1.10447	1.66923
	3	0.0318409	0.0444573	0.247288	0.423292	0.727493	1.3293
	4	0.0893612	0.103075	0.385719	0.347827	0.541074	0.985831
	5	0.0657878	0.0848837	0.390721	0.576648	1.03783	1.31199
	6	0.0585762	0.0633783	0.264566	0.507029	0.962423	1.20861
	7	0.0456667	0.0714491	0.381768	0.702907	1.38763	1.75436
	8	0.13881	0.159323	0.33253	0.400874	1.29213	1.35154
	9	0.0574697	0.0583711	0.375905	0.529226	0.709694	1.354
	10	0.0781853	0.0757599	0.222904	0.477523	0.77232	0.976453
	11	0.0601821	0.0582892	0.288217	0.422707	0.925308	1.38008
	12	0.0992435	0.106677	0.343683	0.515345	0.99183	1.15695
Straight driving + Vigilance task	1	0.101263	0.0936539	0.293523	0.412452	0.626428	0.775673
	2	0.186292	0.179078	0.510555	0.744348	1.02036	1.33084
	3	0.0352972	0.0362696	0.282879	0.462083	0.834279	1.27104
	4	0.0956876	0.105836	0.343355	0.327515	0.595444	0.788241
	5	0.0667443	0.0699179	0.327236	0.535408	0.889812	1.08902
	6	0.0872177	0.0803148	0.240819	0.57705	0.980933	1.10103
	7	0.0464616	0.0460376	0.3311	0.491534	1.07326	1.84787
	8	0.0987612	0.105709	0.322198	0.327326	0.830363	1.28008
	9	0.0878303	0.0986992	0.530168	0.921383	1.46304	2.08666
	10	0.0712965	0.0642541	0.244431	0.602227	0.840175	1.29293
	11	0.061851	0.0525159	0.313955	0.366839	0.622873	0.686507
	12	0.0817569	0.0753784	0.262079	0.43649	0.776265	1.39608

## Sheet: RMC
WA values in RMC
States	Subjects	Intervals
		I	II	III	IV	V	VI
Resting state	1	0.098985	0.104408	0.488828	0.634139	0.995443	0.949233
	2	0.113382	0.126717	0.604672	0.493897	0.780454	1.05901
	3	0.064074	0.0571182	0.27351	0.384819	0.658394	0.793169
	4	0.0527712	0.0655721	0.35947	0.594017	0.971637	1.48269
	5	0.0496801	0.0459306	0.261152	0.400743	0.952164	1.18194
	6	0.068667	0.0608512	0.164635	0.320371	0.641481	0.893185
	7	0.0968098	0.108011	0.352182	0.349368	0.693198	0.954311
	8	0.0410886	0.0461384	0.244153	0.32539	0.788734	1.29595
	9	0.0854956	0.0844077	0.467415	0.568256	0.670636	0.699536
	10	0.115952	0.112981	0.45234	0.575418	0.809758	0.968305
	11	0.0425536	0.0480739	0.261273	0.338567	0.549636	0.91337
Straight driving	1	0.205907	0.200962	0.442158	0.706789	0.92739	1.32061
	2	0.150116	0.149593	0.43639	0.53761	0.969864	1.16346
	3	0.0450264	0.0717365	0.300733	0.540121	1.10069	1.38585
	4	0.143171	0.153804	0.39999	0.538755	0.784019	0.968483
	5	0.110374	0.154727	0.514714	0.997983	1.54417	2.86447
	6	0.056912	0.0827433	0.344235	0.714732	1.20107	2.3917
	7	0.0645537	0.072825	0.342858	0.576244	1.13033	1.42622
	8	0.127097	0.117931	0.296494	0.422795	0.835319	1.21296
	9	0.0624335	0.0628097	0.358136	0.644541	0.951923	1.36763
	10	0.116272	0.1133	0.256558	0.66046	1.05153	1.75678
	11	0.0775742	0.0775623	0.293981	0.486073	0.913336	0.972309
	12	0.101152	0.100202	0.480035	0.685604	1.10638	1.46465
Straight driving + Auditory task	1	0.0694949	0.0641108	0.347117	0.541407	0.74173	0.937826
	2	0.128275	0.144789	0.473177	0.491206	0.917395	1.43378
	3	0.039373	0.0734957	0.308587	0.501605	0.893363	1.46669
	4	0.120802	0.144307	0.407449	0.569496	0.597162	0.899571
	5	0.0877095	0.111464	0.390697	0.57281	1.07743	1.31444
	6	0.0505365	0.0733761	0.295137	0.545414	0.995709	1.42619
	7	0.055647	0.0846285	0.386679	0.662766	1.26848	1.44156
	8	0.105767	0.113161	0.295531	0.345569	0.875149	1.26507
	9	0.054949	0.0633927	0.374589	0.571173	0.835448	1.19283
	10	0.0912083	0.10236	0.207002	0.44092	0.808979	1.00665
	11	0.068195	0.0757374	0.308614	0.432202	0.97752	1.38273
	12	0.0846715	0.0986663	0.403824	0.537786	0.958131	1.04926
Straight driving + Vigilance task	1	0.125649	0.120068	0.386283	0.54029	0.751746	1.01441
	2	0.129399	0.140523	0.442061	0.66084	0.911289	1.1605
	3	0.0384019	0.0562927	0.336004	0.532017	0.927915	1.38056
	4	0.15027	0.170954	0.401455	0.370733	0.748303	0.905551
	5	0.0830869	0.0900573	0.324064	0.475275	0.921586	1.06073
	6	0.123737	0.130957	0.302682	0.762914	1.19701	1.51889
	7	0.055377	0.0593478	0.343214	0.465957	0.869244	1.66629
	8	0.106007	0.106868	0.31768	0.348646	0.789447	1.23312
	9	0.0945959	0.0921903	0.524853	0.967675	1.25262	2.07385
	10	0.0870152	0.090602	0.247542	0.627632	0.918311	1.43624
	11	0.0636803	0.0603841	0.319278	0.399735	0.798127	0.721077
	12	0.0878818	0.0755293	0.292527	0.460713	0.878467	1.17721

## Sheet: LOC
WA values in LOC
States	Subjects	Intervals
		I	II	III	IV	V	VI
Resting state	1	0.119737	0.131366	0.636628	0.840747	1.26312	1.49624
	2	0.113388	0.13739	0.500024	0.621682	1.3357	1.74577
	3	0.0799827	0.0895146	0.27576	0.368818	0.812948	1.13741
	4	0.0416132	0.0661896	0.378137	0.572186	1.08835	2.04573
	5	0.066914	0.0662443	0.294655	0.625778	1.16065	2.02015
	6	0.0749839	0.0587379	0.166654	0.450625	0.972376	1.48854
	7	0.0765908	0.0903245	0.243171	0.236455	0.471221	0.795634
	8	0.0954453	0.115254	0.341995	0.524693	1.42372	3.28703
	9	0.0724073	0.0729392	0.551908	0.904989	1.40214	1.54959
	10	0.122303	0.131788	0.516943	0.704574	0.776578	1.03917
	11	0.0728624	0.0949331	0.492962	0.715726	1.19676	2.36139
Straight driving	1	0.056519	0.0588712	0.334513	0.738271	1.40288	2.44892
	2	0.121834	0.136463	0.398289	0.568679	1.23796	2.01776
	3	0.02837	0.0492804	0.210061	0.559042	1.34488	2.07105
	4	0.0673084	0.0918001	0.3351	0.442313	0.858459	1.52508
	5	0.15695	0.212538	0.573988	1.26356	2.73186	2.93365
	6	0.0390879	0.0308168	0.185861	0.341384	0.925988	1.20833
	7	0.102747	0.18638	0.642261	1.38362	2.43537	3.11909
	8	0.142628	0.150437	0.298064	0.535389	1.1758	2.53368
	9	0.0577862	0.292203	0.841535	1.83376	3.73169	7.82346
	10	0.232056	0.255203	0.412782	0.892933	1.52023	2.71493
	11	0.0992151	0.11316	0.311558	0.60007	1.16133	1.5071
	12	0.0908492	0.156963	0.58915	1.11095	2.04798	3.49
Straight driving + Auditory task	1	0.0670929	0.097578	0.315754	0.610396	1.08699	2.40185
	2	0.114365	0.138802	0.473776	0.640121	1.33778	1.58808
	3	0.0295383	0.0649789	0.263542	0.525123	1.09254	2.03148
	4	0.0613024	0.0929317	0.294723	0.515978	1.15631	1.94249
	5	0.242273	0.294148	0.543638	0.839539	1.59772	2.73111
	6	0.0414667	0.0540875	0.210555	0.429631	0.873625	1.08992
	7	0.0921111	0.170018	0.587359	1.36308	2.36367	2.9506
	8	0.123512	0.148113	0.297238	0.363044	0.901251	1.08056
	9	0.0338306	0.158949	0.495199	0.849493	1.26832	2.19715
	10	0.1827	0.219659	0.300804	0.52937	1.1621	1.7957
	11	0.085408	0.119839	0.342864	0.710019	2.09832	4.32917
	12	0.0752882	0.126859	0.43441	0.746777	1.91631	2.08775
Straight driving + Vigilance task	1	0.0478198	0.0609215	0.332581	0.775199	1.09136	1.18384
	2	0.117917	0.136284	0.433359	0.705662	1.1235	1.65371
	3	0.0307871	0.0542968	0.271404	0.515176	1.0578	1.49907
	4	0.0530924	0.064153	0.262424	0.277847	0.493099	0.963682
	5	0.0760238	0.0909487	0.315209	0.568141	1.0379	1.13677
	6	0.0677699	0.124541	0.43501	1.01558	1.96016	2.11861
	7	0.0992965	0.122743	0.377532	0.562662	1.25666	2.26618
	8	0.089584	0.100017	0.269283	0.308678	0.752491	1.08471
	9	0.0353723	0.138953	0.578058	1.15621	2.1141	3.34823
	10	0.130394	0.163483	0.32845	0.73316	1.31196	2.31168
	11	0.0779812	0.100665	0.257261	0.368699	0.876201	1.2019
	12	0.0772628	0.131388	0.514126	1.15764	3.1776	5.2868

## Sheet: ROC
WA values in ROC
States	Subjects	Intervals
		I	II	III	IV	V	VI
Resting state	1	0.0850766	0.0992473	0.548957	0.78844	1.483	1.98636
	2	0.0588499	0.0849392	0.506197	0.564263	1.27649	1.88531
	3	0.0580755	0.0684369	0.263724	0.344885	0.741823	1.184
	4	0.0510991	0.0703498	0.345622	0.411241	0.857481	1.56866
	5	0.0361499	0.0313023	0.281809	0.592089	1.13032	1.74242
	6	0.199299	0.221334	0.272182	0.495533	0.83796	1.44275
	7	0.0802632	0.0948733	0.273511	0.262763	0.432326	0.684574
	8	0.0385886	0.0524993	0.263795	0.430203	1.17943	1.85175
	9	0.056997	0.0818314	0.497016	0.834919	1.36894	1.74008
	10	0.0592454	0.0597493	0.39653	0.51874	0.569297	0.855877
	11	0.0747082	0.0888825	0.463593	0.631419	1.09398	1.67979
Straight driving	1	0.0868363	0.0972281	0.342134	0.782564	1.64313	2.28187
	2	0.243234	0.267101	0.455863	0.948779	2.02858	3.21431
	3	0.038645	0.0514154	0.243313	0.592518	1.32483	2.09702
	4	0.0545132	0.109091	0.334036	0.729845	1.40957	2.1411
	5	0.0505956	0.0927753	0.407152	0.899657	1.56325	2.33925
	6	0.0433533	0.0464738	0.251836	0.404182	0.871159	1.8713
	7	0.066063	0.148301	0.590561	1.12239	2.35665	2.82593
	8	0.120788	0.0961	0.326413	0.914014	1.2039	2.815
	9	0.114474	0.304618	0.894933	1.98879	4.15934	8.46276
	10	0.140953	0.159671	0.331264	0.895102	1.40236	2.68593
	11	0.254843	0.280538	0.44309	0.754415	1.69344	2.30036
	12	0.0522082	0.119032	0.530806	1.14621	1.91449	3.34437
Straight driving + Auditory task	1	0.0177414	0.0477823	0.132939	0.284992	0.529643	1.30395
	2	0.228591	0.279339	0.522395	1.12956	1.76775	2.02327
	3	0.120053	0.158408	0.341416	0.631373	1.25083	1.80304
	4	0.060757	0.122005	0.351294	0.64955	1.32956	1.93781
	5	0.0484163	0.0742071	0.348568	0.627136	1.12747	1.32569
	6	0.0417529	0.0520511	0.234002	0.415385	0.922689	1.22011
	7	0.0682406	0.148247	0.588716	1.34258	2.4158	3.57665
	8	0.103918	0.116674	0.362512	0.853961	1.13949	1.95302
	9	0.0607582	0.12937	0.348638	0.659032	0.979051	1.71069
	10	0.0767664	0.101404	0.270033	0.586287	1.21267	1.69895
	11	0.204191	0.245151	0.394783	0.737062	2.09012	4.53979
	12	0.0443716	0.0924528	0.364151	0.653906	1.47061	1.5172
Straight driving + Vigilance task	1	0.0716152	0.0905062	0.362537	0.74788	1.10069	1.2608
	2	0.213177	0.243619	0.424158	0.752061	1.46117	1.77218
	3	0.0662386	0.110325	0.369343	0.728412	1.40622	2.2292
	4	0.0731067	0.0884771	0.245382	0.254159	0.55194	0.966382
	5	0.034741	0.0489368	0.285825	0.57565	1.03194	0.984131
	6	0.161052	0.207568	0.459398	0.863809	1.65008	2.20317
	7	0.0569	0.0916675	0.453018	0.677365	1.48085	2.76361
	8	0.158452	0.149224	0.395429	0.519965	1.13937	1.51419
	9	0.0748043	0.143091	0.521081	0.907323	2.56793	4.31763
	10	0.0895092	0.112217	0.341899	0.814703	1.27601	2.17471
	11	0.152478	0.16681	0.293354	0.468363	1.07543	1.34056
	12	0.0850821	0.147016	0.527646	1.25189	3.31193	5.21383
