# Supplementary material for: Functional connectivity analysis of distracted drivers based on the wavelet phase coherence of functional near-infrared spectroscopy signals
Source: PLoS One. 2017 Nov 27;12(11):e0188329. doi: 10.1371/journal.pone.0188329 (PMC5703451; doi:10.1371/journal.pone.0188329)
Supplement: S3 File — (XLSX) [file pone.0188329.s003.xlsx]

## Sheet: LPFC_RPFC
WPCO values in LPFC_RPFC
States	Subjects	Intervals
		I	II	III	IV	V	VI
Resting state	1	0.882166	0.651505	0.868853	0.775497	0.727213	0.749784
	2	0.549372	0.467186	0.745221	0.653159	0.629173	0.80407
	3	0.841936	0.540385	0.64583	0.558686	0.557271	0.591645
	4	0.682215	0.295889	0.482543	0.477849	0.511816	0.645512
	5	0.810374	0.466345	0.520553	0.338375	0.445372	0.717178
	6	0.671583	0.270391	0.515566	0.663246	0.60714	0.719316
	7	0.587282	0.380767	0.619769	0.684425	0.775179	0.770193
	8	0.524194	0.280049	0.499341	0.412727	0.554891	0.587309
	9	0.866323	0.567713	0.78887	0.761967	0.801915	0.629148
	10	0.841633	0.521001	0.731554	0.657446	0.626943	0.811115
	11	0.739106	0.754139	0.849499	0.57682	0.650588	0.675927
Straight driving	1	0.829336	0.568932	0.751303	0.659766	0.684067	0.813342
	2	0.940495	0.669909	0.796112	0.704126	0.691499	0.743839
	3	0.712579	0.345999	0.602162	0.547217	0.624901	0.673258
	4	0.847819	0.532539	0.718241	0.553636	0.566378	0.643808
	5	0.848474	0.475173	0.546577	0.509935	0.604966	0.652508
	6	0.609215	0.246798	0.331772	0.286625	0.296867	0.445285
	7	0.727957	0.369216	0.399054	0.335749	0.369981	0.494388
	8	0.656024	0.30461	0.493648	0.363156	0.395593	0.479569
	9	0.825846	0.653503	0.722097	0.775497	0.868318	0.863762
	10	0.864768	0.483487	0.590012	0.678519	0.597307	0.745592
	11	0.863643	0.633849	0.732238	0.730253	0.815838	0.847311
	12	0.661959	0.335053	0.502578	0.58562	0.742271	0.759572
Straight driving + Auditory task	1	0.846295	0.698313	0.826346	0.812616	0.8281	0.870024
	2	0.9135	0.687853	0.823943	0.72811	0.804486	0.789593
	3	0.680142	0.376159	0.695185	0.599389	0.543003	0.592085
	4	0.827999	0.555981	0.738388	0.756102	0.801225	0.815236
	5	0.845513	0.480155	0.705777	0.641673	0.72181	0.654887
	6	0.774291	0.469559	0.653223	0.688827	0.552311	0.602019
	7	0.603848	0.405647	0.465257	0.347311	0.43805	0.491226
	8	0.882448	0.501306	0.781249	0.709891	0.568793	0.75104
	9	0.807072	0.675683	0.667596	0.645266	0.832628	0.796423
	10	0.811426	0.484629	0.617063	0.657178	0.756638	0.872961
	11	0.840293	0.625425	0.732755	0.700626	0.897004	0.97017
	12	0.661558	0.437825	0.647683	0.661783	0.845202	0.745951
Straight driving + Vigilance task	1	0.67132	0.577141	0.669166	0.509678	0.546861	0.67952
	2	0.823802	0.547471	0.605736	0.604501	0.646393	0.58448
	3	0.519547	0.34315	0.539222	0.382402	0.341457	0.30684
	4	0.634205	0.533926	0.601664	0.49083	0.584516	0.739854
	5	0.756188	0.461816	0.55055	0.54178	0.560513	0.364782
	6	0.806316	0.460301	0.527711	0.466712	0.473523	0.360855
	7	0.510825	0.298122	0.273377	0.240151	0.279395	0.338857
	8	0.616922	0.299744	0.493695	0.291775	0.274902	0.315867
	9	0.652484	0.608807	0.529046	0.549347	0.695314	0.523208
	10	0.63051	0.319768	0.421064	0.420496	0.533474	0.583828
	11	0.677069	0.606546	0.669397	0.600474	0.685438	0.581938
	12	0.555345	0.360171	0.512829	0.563448	0.523303	0.481743

## Sheet: LPFC_LMC
WPCO values in LPFC_LMC
States	Subjects	Intervals
		I	II	III	IV	V	VI
Resting state	1	0.344899	0.179049	0.719615	0.699786	0.361958	0.537285
	2	0.364666	0.234241	0.658208	0.438925	0.469405	0.624284
	3	0.484944	0.213584	0.495169	0.390969	0.413629	0.446326
	4	0.406853	0.0872274	0.28136	0.355942	0.479297	0.640459
	5	0.459416	0.216481	0.485871	0.36327	0.380694	0.664019
	6	0.355161	0.0999225	0.215729	0.399364	0.356552	0.436877
	7	0.146948	0.109	0.33217	0.24762	0.364145	0.573298
	8	0.296986	0.103368	0.446844	0.302921	0.405016	0.528319
	9	0.474742	0.229309	0.518534	0.439909	0.318889	0.448197
	10	0.381955	0.175386	0.531196	0.571245	0.42958	0.367312
	11	0.289917	0.305841	0.728896	0.568981	0.465792	0.591141
Straight driving	1	0.51883	0.225394	0.517836	0.491171	0.374829	0.482237
	2	0.458911	0.180554	0.583311	0.451979	0.437024	0.373818
	3	0.663626	0.131948	0.285675	0.280881	0.42049	0.56595
	4	0.35108	0.145301	0.441377	0.215229	0.337185	0.452469
	5	0.464213	0.11278	0.183236	0.323345	0.369878	0.529888
	6	0.46967	0.151841	0.305027	0.269391	0.325419	0.439595
	7	0.507058	0.142831	0.367743	0.301369	0.319158	0.487692
	8	0.476745	0.151086	0.466912	0.286066	0.296116	0.39965
	9	0.344053	0.11332	0.299212	0.410267	0.552123	0.495594
	10	0.396105	0.107467	0.294449	0.510311	0.436285	0.518897
	11	0.49489	0.127489	0.256987	0.317753	0.495873	0.373914
	12	0.418178	0.1586	0.309285	0.305919	0.393646	0.528428
Straight driving + Auditory task	1	0.569753	0.233456	0.551542	0.604281	0.436348	0.537506
	2	0.428076	0.213835	0.697669	0.578267	0.434128	0.526967
	3	0.522987	0.177855	0.429204	0.315158	0.371442	0.621754
	4	0.36315	0.197245	0.436557	0.325278	0.401323	0.43472
	5	0.471367	0.167191	0.350168	0.281303	0.390045	0.554555
	6	0.603351	0.271733	0.410597	0.419898	0.35511	0.501848
	7	0.431513	0.230688	0.427851	0.365335	0.346147	0.512224
	8	0.574374	0.222363	0.526618	0.488099	0.45473	0.482261
	9	0.312619	0.212747	0.347327	0.406173	0.594742	0.552853
	10	0.443908	0.163051	0.332558	0.49393	0.549851	0.594864
	11	0.517427	0.16315	0.356114	0.294588	0.653494	0.756759
	12	0.455555	0.16924	0.264336	0.220386	0.540509	0.496705
Straight driving + Vigilance task	1	0.403389	0.190049	0.427829	0.279124	0.132717	0.305662
	2	0.396605	0.108976	0.491873	0.387024	0.148892	0.295185
	3	0.388256	0.202557	0.476481	0.282935	0.257955	0.343583
	4	0.247723	0.16572	0.292898	0.156389	0.197121	0.281947
	5	0.449613	0.0816321	0.278938	0.157581	0.30228	0.216764
	6	0.49354	0.129201	0.280177	0.125907	0.292678	0.356621
	7	0.322337	0.137946	0.310782	0.183228	0.145293	0.359012
	8	0.468401	0.168919	0.370953	0.210723	0.155918	0.283397
	9	0.257282	0.123663	0.172705	0.154166	0.322881	0.346751
	10	0.467798	0.0900379	0.340827	0.313744	0.454613	0.579731
	11	0.390528	0.110711	0.28718	0.118991	0.212426	0.240682
	12	0.428714	0.109553	0.250537	0.161128	0.158821	0.256551

## Sheet: LPFC_RMC
WPCO values in LPFC_RMC
States	Subjects	Intervals
		I	II	III	IV	V	VI
Resting state	1	0.390352	0.19269	0.739404	0.706656	0.398439	0.499403
	2	0.346327	0.20783	0.664076	0.430657	0.517205	0.684507
	3	0.462337	0.179471	0.488742	0.415441	0.443068	0.455608
	4	0.393594	0.0910453	0.284434	0.377798	0.470223	0.651081
	5	0.520903	0.2545	0.524576	0.36393	0.374432	0.673366
	6	0.368795	0.0838025	0.199906	0.317322	0.363985	0.520637
	7	0.231351	0.133742	0.356379	0.258099	0.399565	0.598851
	8	0.324158	0.11981	0.443983	0.299682	0.429407	0.579174
	9	0.444688	0.207492	0.498345	0.439478	0.327332	0.478885
	10	0.382075	0.153918	0.543734	0.572566	0.508913	0.509546
	11	0.344813	0.309503	0.757531	0.55422	0.40967	0.588202
Straight driving	1	0.484036	0.189071	0.47696	0.449046	0.331513	0.572268
	2	0.336779	0.118298	0.573696	0.443638	0.376742	0.46415
	3	0.490936	0.103278	0.242765	0.215958	0.367409	0.442949
	4	0.209592	0.109303	0.417737	0.194727	0.296998	0.346651
	5	0.367755	0.0979989	0.204417	0.271079	0.333108	0.503326
	6	0.401692	0.117915	0.269868	0.230869	0.318063	0.461014
	7	0.46012	0.119739	0.356038	0.249561	0.319893	0.437439
	8	0.504373	0.142788	0.468549	0.303285	0.32051	0.435471
	9	0.366651	0.124393	0.272678	0.414544	0.571309	0.473126
	10	0.348348	0.0813706	0.256068	0.463231	0.43697	0.51294
	11	0.372227	0.0954549	0.24221	0.350453	0.375959	0.321814
	12	0.504343	0.16529	0.301648	0.310303	0.396973	0.417751
Straight driving + Auditory task	1	0.538164	0.216449	0.55224	0.633986	0.525569	0.643658
	2	0.300529	0.173351	0.68268	0.528765	0.508001	0.54505
	3	0.411033	0.151151	0.455362	0.312588	0.34147	0.419146
	4	0.195367	0.131415	0.402691	0.339635	0.373347	0.499294
	5	0.362956	0.129538	0.324603	0.25313	0.34674	0.583729
	6	0.574835	0.256007	0.407409	0.408044	0.363821	0.499425
	7	0.396542	0.200427	0.437487	0.377752	0.332501	0.481923
	8	0.557332	0.203888	0.532682	0.47242	0.487087	0.484136
	9	0.350755	0.213236	0.337771	0.339606	0.595863	0.489115
	10	0.310335	0.11416	0.289724	0.490459	0.530937	0.625456
	11	0.407834	0.118888	0.320084	0.28031	0.635576	0.70881
	12	0.512062	0.19267	0.24646	0.210636	0.533047	0.549286
Straight driving + Vigilance task	1	0.38139	0.162013	0.398387	0.232401	0.130433	0.182641
	2	0.290639	0.0833821	0.460535	0.438213	0.191924	0.294635
	3	0.30246	0.182368	0.4729	0.246998	0.238949	0.239564
	4	0.132397	0.116922	0.287044	0.117605	0.130905	0.242821
	5	0.384836	0.0676754	0.25034	0.158872	0.248426	0.223237
	6	0.353859	0.0916354	0.256773	0.116064	0.280897	0.272261
	7	0.301218	0.150371	0.309354	0.167658	0.174203	0.325397
	8	0.525407	0.157747	0.347728	0.227548	0.166338	0.252548
	9	0.250423	0.10174	0.163889	0.130891	0.242903	0.328255
	10	0.363726	0.0562519	0.293345	0.315749	0.453901	0.511754
	11	0.332938	0.0885061	0.274958	0.105564	0.179896	0.284739
	12	0.497567	0.154141	0.230435	0.170839	0.161266	0.249242

## Sheet: LPFC_LOC
WPCO values in LPFC_LOC
States	Subjects	Intervals
		I	II	III	IV	V	VI
Resting state	1	0.341935	0.160992	0.756699	0.700129	0.590674	0.587298
	2	0.14957	0.144416	0.613325	0.450925	0.5333	0.631433
	3	0.314237	0.180451	0.472765	0.375065	0.334121	0.484425
	4	0.466368	0.118205	0.259955	0.245024	0.386989	0.621537
	5	0.386284	0.132067	0.464201	0.405061	0.401611	0.667112
	6	0.453363	0.111534	0.263368	0.464625	0.42162	0.592125
	7	0.185127	0.141163	0.409588	0.37579	0.561038	0.697814
	8	0.210273	0.0981459	0.470199	0.323255	0.473049	0.650153
	9	0.663292	0.310571	0.543463	0.424524	0.596618	0.547558
	10	0.322301	0.144224	0.561413	0.624087	0.511781	0.559414
	11	0.338574	0.348293	0.764565	0.592685	0.490311	0.624231
Straight driving	1	0.588465	0.309214	0.56395	0.550208	0.576026	0.68188
	2	0.292518	0.15757	0.557974	0.389449	0.523266	0.523918
	3	0.592433	0.140734	0.430955	0.420296	0.517753	0.667036
	4	0.275205	0.174686	0.586069	0.409783	0.364118	0.468533
	5	0.275497	0.0901254	0.172334	0.270728	0.407733	0.479623
	6	0.52507	0.155627	0.322929	0.298243	0.346204	0.478842
	7	0.316861	0.103801	0.261362	0.258342	0.318096	0.412264
	8	0.0935075	0.106262	0.138623	0.227273	0.322737	0.4575
	9	0.286552	0.125208	0.32735	0.510606	0.658656	0.636831
	10	0.167667	0.0756611	0.213694	0.415076	0.442539	0.549552
	11	0.216121	0.11289	0.37923	0.494888	0.645022	0.614123
	12	0.221928	0.124322	0.315434	0.366023	0.42042	0.656308
Straight driving + Auditory task	1	0.31085	0.234415	0.504536	0.50199	0.534982	0.551695
	2	0.297635	0.203839	0.65987	0.522294	0.552978	0.61636
	3	0.509323	0.167091	0.432841	0.30007	0.440314	0.687354
	4	0.2763	0.222001	0.569417	0.558459	0.641202	0.716611
	5	0.286708	0.13305	0.367023	0.371927	0.381332	0.46355
	6	0.61749	0.264538	0.414753	0.46183	0.42523	0.420419
	7	0.270488	0.137498	0.275982	0.314669	0.34643	0.526314
	8	0.0961903	0.161195	0.130669	0.220152	0.268511	0.312625
	9	0.266606	0.209974	0.420504	0.441591	0.693988	0.569067
	10	0.0871112	0.103594	0.236264	0.386942	0.449053	0.607108
	11	0.225882	0.150474	0.383971	0.543198	0.800824	0.830697
	12	0.237767	0.171337	0.414932	0.424309	0.676106	0.656072
Straight driving + Vigilance task	1	0.416667	0.272938	0.474243	0.408422	0.450531	0.489056
	2	0.276871	0.105141	0.42918	0.403936	0.375728	0.486217
	3	0.34566	0.134409	0.421957	0.295041	0.294511	0.443589
	4	0.317798	0.240296	0.40031	0.295003	0.260538	0.365921
	5	0.309195	0.107513	0.287624	0.347055	0.449425	0.407924
	6	0.337109	0.131264	0.156591	0.159927	0.246901	0.256418
	7	0.199968	0.0838157	0.255509	0.191144	0.150944	0.357628
	8	0.0944279	0.0907109	0.167457	0.146511	0.154423	0.264271
	9	0.196992	0.0910173	0.219102	0.312888	0.530697	0.330198
	10	0.144221	0.0592295	0.2306	0.267986	0.274066	0.305828
	11	0.140673	0.105874	0.402029	0.309042	0.352744	0.369549
	12	0.288114	0.0684941	0.214917	0.177299	0.219103	0.267555

## Sheet: LPFC_ROC
WPCO values in LPFC_ROC
States	Subjects	Intervals
		I	II	III	IV	V	VI
Resting state	1	0.452685	0.233503	0.695185	0.604083	0.460799	0.513735
	2	0.213917	0.185588	0.648717	0.510166	0.603832	0.606665
	3	0.367688	0.236552	0.513362	0.373125	0.339993	0.446172
	4	0.470424	0.107249	0.262308	0.284809	0.439261	0.594773
	5	0.623282	0.292779	0.515729	0.378489	0.394631	0.660323
	6	0.131781	0.0726803	0.167845	0.382828	0.356155	0.409635
	7	0.202501	0.14276	0.401069	0.340881	0.501161	0.565701
	8	0.343067	0.117056	0.455185	0.26391	0.471507	0.624333
	9	0.519658	0.284182	0.538962	0.47362	0.585598	0.627517
	10	0.453059	0.197799	0.589892	0.606547	0.49184	0.516785
	11	0.409168	0.419971	0.77712	0.610733	0.471448	0.639573
Straight driving	1	0.466645	0.255257	0.493889	0.539448	0.534177	0.681541
	2	0.20303	0.13243	0.447061	0.340906	0.467007	0.479211
	3	0.512783	0.128699	0.406532	0.414536	0.513192	0.661322
	4	0.181989	0.100413	0.323906	0.172083	0.240253	0.572694
	5	0.425026	0.0881018	0.238214	0.288393	0.450787	0.507017
	6	0.459398	0.162398	0.34532	0.300166	0.323196	0.510834
	7	0.296944	0.107399	0.271206	0.211994	0.288513	0.39701
	8	0.132481	0.107486	0.176507	0.218512	0.324336	0.385452
	9	0.554177	0.237927	0.390889	0.516046	0.776092	0.695319
	10	0.188349	0.0824984	0.236813	0.48808	0.428409	0.600943
	11	0.132831	0.0681589	0.285459	0.398425	0.647435	0.581944
	12	0.37413	0.156883	0.317198	0.379291	0.414605	0.583189
Straight driving + Auditory task	1	0.154775	0.181884	0.266418	0.302542	0.316429	0.427687
	2	0.217666	0.16873	0.549558	0.471793	0.637232	0.602447
	3	0.242247	0.106195	0.402862	0.292708	0.393976	0.608602
	4	0.132111	0.117022	0.269961	0.274463	0.313505	0.48885
	5	0.387595	0.175439	0.444195	0.442125	0.488334	0.570527
	6	0.596549	0.305626	0.48591	0.524285	0.4793	0.573717
	7	0.250805	0.146624	0.280037	0.299776	0.32541	0.452343
	8	0.199204	0.146018	0.32747	0.308281	0.302377	0.477254
	9	0.504469	0.356649	0.46433	0.4788	0.729709	0.474386
	10	0.315176	0.15954	0.312255	0.41953	0.553092	0.709833
	11	0.147961	0.0957721	0.312638	0.38978	0.628478	0.753853
	12	0.397017	0.225611	0.371393	0.380842	0.611836	0.529292
Straight driving + Vigilance task	1	0.350069	0.234124	0.376117	0.356516	0.250542	0.269533
	2	0.225443	0.0941501	0.355623	0.431585	0.319902	0.398463
	3	0.184771	0.0984477	0.363799	0.272758	0.257644	0.269877
	4	0.157948	0.179072	0.375807	0.193466	0.144219	0.283863
	5	0.455108	0.0839597	0.249989	0.412702	0.483544	0.436233
	6	0.337695	0.103766	0.161147	0.138233	0.178873	0.294507
	7	0.191974	0.104952	0.271236	0.150329	0.194889	0.269261
	8	0.148109	0.095356	0.174643	0.149467	0.160656	0.255885
	9	0.356246	0.175243	0.210434	0.20389	0.388631	0.320541
	10	0.315068	0.098499	0.273354	0.322302	0.396398	0.566528
	11	0.148206	0.0655051	0.322462	0.228663	0.398492	0.380126
	12	0.211931	0.0488969	0.197801	0.202501	0.303622	0.33471

## Sheet: RPFC_LMC
WPCO values in RPFC_LMC
States	Subjects	Intervals
		I	II	III	IV	V	VI
Resting state	1	0.349272	0.173191	0.732566	0.703038	0.345641	0.494403
	2	0.285444	0.1721	0.589744	0.403049	0.350106	0.522902
	3	0.474233	0.200554	0.471268	0.451876	0.373324	0.414317
	4	0.428449	0.109733	0.34224	0.419208	0.541864	0.56989
	5	0.453931	0.185142	0.410622	0.298264	0.328854	0.639923
	6	0.403018	0.0992376	0.229812	0.391251	0.359548	0.456232
	7	0.180949	0.115762	0.346777	0.251378	0.376417	0.560927
	8	0.333064	0.108187	0.456967	0.335807	0.432703	0.602128
	9	0.482348	0.258226	0.689268	0.575546	0.331997	0.450229
	10	0.382751	0.172574	0.525323	0.521526	0.375099	0.352356
	11	0.286045	0.284031	0.673161	0.389417	0.479127	0.590383
Straight driving	1	0.514541	0.180069	0.422299	0.362868	0.342934	0.472213
	2	0.458525	0.16811	0.51865	0.362826	0.415968	0.415962
	3	0.648431	0.123315	0.408773	0.355679	0.509849	0.565716
	4	0.363741	0.154356	0.514413	0.22615	0.369249	0.477886
	5	0.477239	0.112199	0.146332	0.214508	0.327831	0.480071
	6	0.623817	0.182595	0.29898	0.286636	0.370281	0.442298
	7	0.529112	0.121133	0.309673	0.27108	0.333254	0.41291
	8	0.488513	0.143496	0.391635	0.237744	0.306287	0.444215
	9	0.338618	0.108548	0.268754	0.407607	0.503629	0.454965
	10	0.411606	0.11134	0.354972	0.475941	0.40563	0.533805
	11	0.504086	0.139321	0.323369	0.311987	0.492404	0.358862
	12	0.377803	0.112402	0.277281	0.25836	0.350275	0.525312
Straight driving + Auditory task	1	0.564454	0.195969	0.469387	0.491356	0.447756	0.534827
	2	0.425477	0.198742	0.622229	0.479957	0.393125	0.530631
	3	0.534124	0.181981	0.467122	0.296793	0.437251	0.625726
	4	0.370304	0.210307	0.545554	0.361809	0.369605	0.390286
	5	0.484295	0.154659	0.316383	0.252923	0.374504	0.45168
	6	0.61578	0.270846	0.429045	0.448291	0.394417	0.501815
	7	0.472224	0.207602	0.33075	0.398141	0.409536	0.484422
	8	0.573662	0.202037	0.542652	0.523499	0.435581	0.445983
	9	0.304877	0.189103	0.262046	0.331992	0.548382	0.559307
	10	0.444499	0.160966	0.307481	0.412231	0.52081	0.603781
	11	0.531267	0.179235	0.374217	0.317352	0.623936	0.760928
	12	0.420352	0.143684	0.181211	0.206486	0.48339	0.454623
Straight driving + Vigilance task	1	0.40033	0.143153	0.322293	0.158104	0.155748	0.316093
	2	0.39543	0.105359	0.45904	0.292205	0.124472	0.275969
	3	0.397897	0.204871	0.491048	0.255956	0.288617	0.262214
	4	0.247089	0.163376	0.338769	0.180416	0.259	0.29571
	5	0.449696	0.0559924	0.207178	0.10093	0.277582	0.315073
	6	0.490914	0.125611	0.298623	0.109406	0.250384	0.26565
	7	0.33994	0.119709	0.283706	0.174438	0.198328	0.352209
	8	0.423662	0.111588	0.3845	0.207239	0.145716	0.263158
	9	0.249938	0.122437	0.196165	0.154627	0.289655	0.315978
	10	0.411024	0.0679262	0.179297	0.179571	0.344218	0.470327
	11	0.413649	0.110751	0.254095	0.122406	0.178709	0.230086
	12	0.342415	0.0979373	0.284342	0.158938	0.160107	0.259299

## Sheet: RPFC_RMC
WPCO values in RPFC_RMC
States	Subjects	Intervals
		I	II	III	IV	V	VI
Resting state	1	0.394777	0.19689	0.757413	0.719661	0.397215	0.509648
	2	0.270585	0.158584	0.590678	0.399736	0.40195	0.599694
	3	0.454081	0.169063	0.475276	0.469994	0.380815	0.43151
	4	0.41413	0.113853	0.365065	0.459848	0.543189	0.569642
	5	0.516147	0.21435	0.442108	0.313496	0.33861	0.607417
	6	0.415787	0.0802622	0.212841	0.321957	0.396521	0.505097
	7	0.297738	0.13641	0.370028	0.27523	0.429204	0.602884
	8	0.364006	0.12603	0.467157	0.341661	0.474813	0.611625
	9	0.449604	0.238391	0.668899	0.579669	0.330531	0.500281
	10	0.384763	0.155375	0.543545	0.502048	0.425392	0.440694
	11	0.339841	0.286381	0.706243	0.443179	0.463499	0.620001
Straight driving	1	0.480468	0.159577	0.392867	0.328349	0.321871	0.541298
	2	0.336234	0.111254	0.516509	0.371783	0.360578	0.44197
	3	0.490094	0.102318	0.338707	0.249469	0.386051	0.47438
	4	0.213218	0.108879	0.492682	0.23495	0.350221	0.346759
	5	0.381261	0.109173	0.208415	0.242102	0.284449	0.492231
	6	0.534138	0.157702	0.292073	0.261254	0.352596	0.400202
	7	0.488351	0.122699	0.338737	0.269039	0.355993	0.426411
	8	0.517947	0.149861	0.396352	0.261653	0.310968	0.495418
	9	0.362344	0.122985	0.259511	0.437379	0.528583	0.446848
	10	0.362333	0.101841	0.307842	0.445062	0.385794	0.549028
	11	0.379741	0.107042	0.303705	0.365903	0.398004	0.316236
	12	0.455498	0.145846	0.301849	0.273809	0.385198	0.437979
Straight driving + Auditory task	1	0.536757	0.188088	0.47911	0.540066	0.51324	0.612999
	2	0.298991	0.161053	0.610159	0.448321	0.45188	0.551626
	3	0.409934	0.146724	0.482383	0.33759	0.415474	0.467193
	4	0.199737	0.139762	0.511384	0.386924	0.352105	0.448247
	5	0.369693	0.135939	0.349307	0.21891	0.367518	0.503056
	6	0.584628	0.261537	0.451012	0.467785	0.441884	0.50297
	7	0.436871	0.198196	0.35195	0.393702	0.398931	0.458547
	8	0.564469	0.223024	0.558979	0.517617	0.496062	0.47051
	9	0.34127	0.194468	0.25922	0.310923	0.552561	0.550914
	10	0.309708	0.113708	0.271174	0.410406	0.523775	0.651416
	11	0.415802	0.134442	0.330683	0.306355	0.620044	0.718152
	12	0.474053	0.167378	0.174807	0.223639	0.495319	0.489172
Straight driving + Vigilance task	1	0.378066	0.119254	0.300914	0.146202	0.166218	0.206737
	2	0.293128	0.087142	0.462479	0.383047	0.167989	0.278512
	3	0.288978	0.163606	0.485532	0.274268	0.24862	0.254491
	4	0.133428	0.123777	0.338493	0.188601	0.203068	0.261282
	5	0.391421	0.0777701	0.275166	0.173613	0.244174	0.208388
	6	0.344407	0.0984257	0.285339	0.106385	0.226342	0.267722
	7	0.329342	0.161332	0.282554	0.199938	0.218566	0.30948
	8	0.48715	0.132786	0.364098	0.184005	0.153916	0.240254
	9	0.247357	0.105039	0.19145	0.171248	0.214397	0.30984
	10	0.325456	0.0559752	0.160093	0.181279	0.37321	0.418338
	11	0.351036	0.0863082	0.236373	0.114882	0.193691	0.236587
	12	0.388849	0.142804	0.267129	0.180236	0.18021	0.284679

## Sheet: RPFC_LOC
WPCO values in RPFC_LOC
States	Subjects	Intervals
		I	II	III	IV	V	VI
Resting state	1	0.348869	0.186311	0.78092	0.69303	0.631637	0.660728
	2	0.125609	0.113697	0.538473	0.437486	0.446618	0.575129
	3	0.310716	0.166338	0.430533	0.384591	0.322974	0.427248
	4	0.478153	0.134464	0.325849	0.281026	0.416884	0.601807
	5	0.382613	0.118737	0.371216	0.304521	0.338482	0.609907
	6	0.51406	0.111711	0.273213	0.44131	0.416231	0.5174
	7	0.235483	0.147162	0.438571	0.390923	0.545192	0.649016
	8	0.238015	0.105596	0.452598	0.318478	0.532803	0.650483
	9	0.671978	0.342161	0.707691	0.543372	0.602023	0.49317
	10	0.325632	0.143585	0.562439	0.594911	0.399454	0.536034
	11	0.337286	0.3237	0.722778	0.409681	0.47701	0.634609
Straight driving	1	0.586108	0.249027	0.492212	0.417266	0.450967	0.613996
	2	0.291311	0.136728	0.48718	0.314669	0.50697	0.566116
	3	0.589326	0.1461	0.415718	0.323766	0.562036	0.793461
	4	0.276116	0.154473	0.601456	0.409057	0.318588	0.473818
	5	0.286127	0.117066	0.14492	0.221806	0.388261	0.455716
	6	0.696122	0.202508	0.347727	0.309716	0.335364	0.473835
	7	0.330671	0.138539	0.253723	0.223448	0.376034	0.47456
	8	0.0952319	0.125484	0.161569	0.195266	0.280216	0.361507
	9	0.283872	0.118766	0.299562	0.503828	0.629712	0.611147
	10	0.171253	0.0889093	0.239664	0.394804	0.355454	0.537329
	11	0.216986	0.112186	0.435664	0.4684	0.665121	0.592416
	12	0.208852	0.133116	0.190879	0.28973	0.421221	0.577325
Straight driving + Auditory task	1	0.312383	0.218441	0.494474	0.46889	0.519545	0.577989
	2	0.297252	0.182124	0.59588	0.414622	0.487677	0.612394
	3	0.504728	0.144442	0.418806	0.306876	0.48228	0.686705
	4	0.272033	0.187952	0.602287	0.573316	0.659047	0.566709
	5	0.288128	0.106107	0.345345	0.32	0.345594	0.476022
	6	0.62289	0.24051	0.405572	0.469912	0.378499	0.530343
	7	0.304664	0.173203	0.260197	0.443186	0.474077	0.554399
	8	0.103363	0.221052	0.109351	0.228863	0.290132	0.365954
	9	0.260293	0.191599	0.316775	0.36146	0.64559	0.611318
	10	0.0877087	0.100773	0.215435	0.335509	0.430306	0.573267
	11	0.227489	0.1493	0.395963	0.509435	0.782152	0.829063
	12	0.237285	0.192652	0.336488	0.437139	0.663311	0.623373
Straight driving + Vigilance task	1	0.399786	0.219899	0.43585	0.299787	0.348507	0.460105
	2	0.277113	0.0842197	0.382532	0.292678	0.309137	0.404623
	3	0.355233	0.160621	0.402786	0.229254	0.389517	0.349786
	4	0.317432	0.231179	0.420614	0.252468	0.3261	0.369954
	5	0.308912	0.0678445	0.234977	0.280509	0.358751	0.303412
	6	0.330461	0.148447	0.181502	0.186294	0.197965	0.254961
	7	0.215762	0.0830325	0.242243	0.221443	0.223132	0.422313
	8	0.0941474	0.0649959	0.131031	0.11826	0.149193	0.210263
	9	0.194257	0.0993593	0.213676	0.329934	0.55441	0.347712
	10	0.132154	0.0477347	0.144972	0.200712	0.25342	0.304074
	11	0.146361	0.10476	0.400061	0.29463	0.392027	0.412353
	12	0.246867	0.0976912	0.215349	0.180282	0.229356	0.286931

## Sheet: RPFC_ROC
WPCO values in RPFC_ROC
States	Subjects	Intervals
		I	II	III	IV	V	VI
Resting state	1	0.464385	0.279562	0.725198	0.665854	0.548015	0.583883
	2	0.172711	0.150436	0.57296	0.494957	0.486697	0.579392
	3	0.362699	0.219884	0.440378	0.38406	0.348268	0.518647
	4	0.495444	0.133909	0.37304	0.373863	0.49852	0.492428
	5	0.615708	0.237918	0.399302	0.302349	0.363465	0.617459
	6	0.143019	0.0651695	0.179073	0.412953	0.383015	0.471691
	7	0.257535	0.152074	0.434218	0.371942	0.477465	0.580194
	8	0.385233	0.146281	0.460709	0.311836	0.53103	0.766585
	9	0.522114	0.297615	0.705602	0.570333	0.571541	0.616789
	10	0.458114	0.199891	0.606971	0.58931	0.471793	0.604328
	11	0.403818	0.3838	0.744848	0.419142	0.465746	0.66506
Straight driving	1	0.464042	0.20561	0.430603	0.402222	0.427174	0.626711
	2	0.203223	0.121804	0.415711	0.296151	0.537649	0.51518
	3	0.49954	0.11053	0.466268	0.382211	0.568774	0.761008
	4	0.191046	0.148283	0.355724	0.165714	0.283736	0.456481
	5	0.444845	0.0945453	0.214384	0.26831	0.428523	0.473595
	6	0.609165	0.202751	0.367748	0.286497	0.327546	0.436686
	7	0.317663	0.104808	0.294606	0.201436	0.364467	0.407085
	8	0.135994	0.121227	0.181567	0.195996	0.262758	0.409867
	9	0.545246	0.220955	0.366192	0.517056	0.731614	0.684296
	10	0.192235	0.0883389	0.260557	0.497018	0.391267	0.609033
	11	0.134207	0.0725417	0.334837	0.399489	0.674437	0.575573
	12	0.354073	0.154255	0.223465	0.271084	0.401414	0.542771
Straight driving + Auditory task	1	0.163155	0.186952	0.282612	0.297517	0.325676	0.491599
	2	0.216353	0.1575	0.519761	0.376822	0.589603	0.613631
	3	0.239358	0.0982469	0.403503	0.299002	0.455955	0.57379
	4	0.149513	0.125649	0.321764	0.262171	0.250184	0.443575
	5	0.393433	0.16833	0.457873	0.398006	0.453494	0.491371
	6	0.611001	0.285025	0.529883	0.521154	0.387549	0.621706
	7	0.274822	0.14418	0.241331	0.3915	0.484975	0.569796
	8	0.2071	0.190563	0.33312	0.346282	0.352008	0.489908
	9	0.501112	0.33335	0.373763	0.420391	0.719828	0.581486
	10	0.317547	0.142586	0.291368	0.385617	0.554482	0.658855
	11	0.148167	0.101057	0.328249	0.411561	0.635039	0.757109
	12	0.382056	0.212226	0.312541	0.363608	0.604461	0.499968
Straight driving + Vigilance task	1	0.345269	0.193573	0.340869	0.293687	0.237637	0.306792
	2	0.226736	0.0860182	0.340486	0.387958	0.298406	0.367698
	3	0.184303	0.119086	0.358685	0.2052	0.307255	0.274622
	4	0.161656	0.179246	0.378145	0.192535	0.177796	0.253321
	5	0.463946	0.084363	0.285188	0.384487	0.395271	0.288584
	6	0.331542	0.10586	0.191527	0.122262	0.169874	0.24755
	7	0.201865	0.0865214	0.26296	0.226265	0.218791	0.320175
	8	0.15146	0.0704358	0.144058	0.131522	0.1729	0.245982
	9	0.356878	0.175279	0.232504	0.2397	0.389227	0.313184
	10	0.281913	0.0822418	0.174003	0.235329	0.440527	0.502097
	11	0.157614	0.0683871	0.32985	0.228819	0.459149	0.474748
	12	0.174653	0.0591193	0.20845	0.184531	0.268099	0.335378

## Sheet: LMC_RMC
WPCO values in LMC_RMC
States	Subjects	Intervals
		I	II	III	IV	V	VI
Resting state	1	0.205858	0.126473	0.775834	0.802944	0.554613	0.625535
	2	0.20482	0.179972	0.860664	0.709383	0.550348	0.583964
	3	0.299468	0.14679	0.695941	0.612649	0.612309	0.66355
	4	0.298368	0.178021	0.731571	0.686686	0.685531	0.777911
	5	0.326521	0.160083	0.710211	0.709329	0.622831	0.75649
	6	0.257288	0.1004	0.549204	0.570749	0.604253	0.506922
	7	0.0979664	0.107132	0.644996	0.348692	0.368385	0.504575
	8	0.241845	0.130696	0.764086	0.536588	0.562964	0.6815
	9	0.29582	0.203696	0.869635	0.809377	0.56248	0.544157
	10	0.21936	0.120512	0.667045	0.647866	0.472089	0.445423
	11	0.179366	0.17941	0.753831	0.600618	0.538013	0.659962
Straight driving	1	0.344595	0.143921	0.622509	0.639291	0.519465	0.512675
	2	0.212531	0.0934714	0.642788	0.522858	0.494543	0.39699
	3	0.512444	0.218152	0.591127	0.463736	0.440582	0.485416
	4	0.124282	0.0963719	0.630203	0.265622	0.346534	0.308881
	5	0.262911	0.132872	0.473862	0.409006	0.399503	0.438711
	6	0.450615	0.150144	0.477462	0.407579	0.446082	0.561833
	7	0.392222	0.137136	0.596113	0.471119	0.436799	0.524527
	8	0.451894	0.170278	0.698823	0.580909	0.458736	0.467209
	9	0.201342	0.0936362	0.583789	0.493693	0.590016	0.503084
	10	0.206215	0.0827343	0.489798	0.662622	0.540548	0.536228
	11	0.265796	0.122612	0.736365	0.571533	0.504561	0.525181
	12	0.311806	0.161022	0.688418	0.62957	0.609286	0.471995
Straight driving + Auditory task	1	0.416713	0.19482	0.832065	0.832041	0.627821	0.60521
	2	0.189262	0.126481	0.740691	0.595129	0.502692	0.590461
	3	0.393547	0.192652	0.530648	0.430546	0.473999	0.490779
	4	0.117373	0.12021	0.692394	0.361082	0.344219	0.407437
	5	0.258768	0.163121	0.690739	0.609792	0.602709	0.502168
	6	0.494935	0.25562	0.553612	0.521404	0.512916	0.523153
	7	0.370987	0.228315	0.621803	0.566576	0.499316	0.526384
	8	0.424591	0.181153	0.773452	0.694921	0.521831	0.587657
	9	0.176369	0.138651	0.651518	0.592362	0.77712	0.618511
	10	0.209426	0.130484	0.544249	0.673784	0.566282	0.590338
	11	0.30588	0.169806	0.714903	0.519988	0.615773	0.675719
	12	0.361239	0.222233	0.703582	0.600128	0.667958	0.527292
Straight driving + Vigilance task	1	0.284251	0.177547	0.645534	0.488541	0.472783	0.297894
	2	0.178199	0.0952202	0.591603	0.47993	0.292187	0.258187
	3	0.277862	0.206822	0.598588	0.377081	0.284051	0.270883
	4	0.0745278	0.116394	0.48403	0.240981	0.231625	0.243595
	5	0.291676	0.127515	0.535864	0.403692	0.489461	0.412361
	6	0.262479	0.0889599	0.435727	0.40619	0.470201	0.268876
	7	0.260864	0.167333	0.556863	0.347443	0.361579	0.468174
	8	0.389858	0.170069	0.599929	0.398454	0.265689	0.355107
	9	0.141008	0.136078	0.620966	0.438244	0.534147	0.537181
	10	0.259651	0.125555	0.583202	0.585378	0.532424	0.512013
	11	0.259048	0.180939	0.705264	0.48875	0.466108	0.400637
	12	0.345659	0.185237	0.588761	0.431735	0.276432	0.322296

[truncated: 5 more sheets: LMC_LOC, LMC_ROC, RMC_LOC, RMC_ROC, LOC_ROC]
